# Supplementary material for: Atomic Layer Deposition of Antibacterial Nanocoatings: A Review
Source: Antibiotics (Basel). 2023 Nov 24;12(12):1656. doi: 10.3390/antibiotics12121656 (PMC10740478; doi:10.3390/antibiotics12121656)
Supplement: Supplementary file 1 [file antibiotics-12-01656-s001.zip]

Archive with 1 entries (1 files):
- antibiotics-2697842-supplementary.pdf
